# Supplementary material for: Endoscopically Treated Third Ventricle Colloid Cysts: A Systematic Review of Surgical and Clinical Outcomes
Source: Clin Pract. 2026 Jan 29;16(2):29. doi: 10.3390/clinpract16020029 (PMC12939540; doi:10.3390/clinpract16020029)
Supplement: Supplementary file 1 [file clinpract-16-00029-s001.zip]

Archive with 2 entries (2 files):
- PRISMA_2020_checklist (1).pdf
- Table.pdf
